# Supplementary material for: Effects of Plant-Based Diets on Weight Status in Type 2 Diabetes: A Systematic Review and Meta-Analysis of Randomised Controlled Trials
Source: Nutrients. 2021 Nov 16;13(11):4099. doi: 10.3390/nu13114099 (PMC8625212; doi:10.3390/nu13114099)
Supplement: Supplementary file 1 [file nutrients-13-04099-s001.zip]

Archive with 1 entries (1 files):
- nutrients-1420580-supplementary.pdf
